# Supplementary material for: Development of a Novel Covalently Bonded Conjugate of Caprylic Acid Tripeptide (Isoleucine–Leucine–Aspartic Acid) for Wound-Compatible and Injectable Hydrogel to Accelerate Healing
Source: Biomolecules. 2024 Jan 11;14(1):94. doi: 10.3390/biom14010094 (PMC10813153; doi:10.3390/biom14010094)
Supplement: Supplementary file 1 [file biomolecules-14-00094-s001.zip]

Archive with 2 entries (2 files):
- biomolecules-2803356-supplementary.pdf
- Video S1 Quick hydrogelation of compound C8 acid-ILD-NH2(2).mp4
